# Supplementary material for: Increased Plasma Levels of Thrombin-Cleaved Osteopontin in Patients with Delayed Cerebral Infarction After Aneurysmal Subarachnoid Hemorrhage
Source: Int J Mol Sci. 2025 Mar 19;26(6):2781. doi: 10.3390/ijms26062781 (PMC11943441; doi:10.3390/ijms26062781)
Supplement: Supplementary file 1 [file ijms-26-02781-s001.zip]

Archive with 1 entries (1 files):
- ijms-3481092-supplementary.pdf
